# Supplementary material for: Beyond antibodies: Beta-2 glycoprotein I as the unsung guardian of pregnancy
Source: PLoS One. 2025 Apr 25;20(4):e0321405. doi: 10.1371/journal.pone.0321405 (PMC12027016; doi:10.1371/journal.pone.0321405)
Supplement: S1 Data — (XLSX) [file pone.0321405.s004.xlsx]

## Sheet: hCG
hCG (IU/ml)	0	0.1	100
total cell number	17.85	19.002	20.7
	14.598	16.398	16.602
	20.7	23.4	22.62
	14.6	17.4	13.2
	7.9	16.8	15.2
	7.8	16.2	17.4
cell viability	1.04306	1.11915	0.990988
	0.887999	0.807324	1.00586
	1.07624	0.842226	0.987555
	1.00129	1.3011	0.828494
	0.948648	1.02246	0.776427
	0.842226	1.0688	0.918324
	0.736375	0.672865	0.570448
		0.74038
total b2GPI	8.137	9.903	11.6
	10.82	9.314	11.67
	10.97	10.97	12.07
	10.252	10.067	10.6234
	10.345	10.438	10.531
	9.974	10.067	10.531

## Sheet: native recombinant b2GPI
native recombinant b2GPI	+	+	+
MPB labeling	-	+	+
TRX-1	-	-	+
TRX-R	-	-	+
OD 405 nm	0.279	0.2471	0.555
	0.1731	0.2744	0.4472
	0.2044	0.1784	0.4127
	0.2071	0.2034	0.4841
	0.2583	0.213

## Sheet: overexpression APOH
plasmid DNA	control	APOH	control	APOH		negative control	500 ng APOH	1000 ng APOH	2000 ng APOH
TRX-1	-	-	+	+		12.2202	12.6733	39.8675	25.6533
TRX-R	-	-	+	+		10.6664	12.6733	40.3613	28.7283
cell count	10.7	9.8	9.3	11.5				38.0483
	9.6	11.3	13.5	10
	10.7	9.7	10.3	12.4
	10.5	10.8	10.7	13.6
PlGF	63.1292	59.857	57.1301	46.2227
	63.1292	63.6746	60.9477	58.2209
	65.856	60.9477	60.9477	48.9496
	54.0198	58.4425	59.5482	56.784
	58.9954	60.101	57.8897	58.9954
	58.4425	57.8897	58.4425	62.8652
	72.88	69.79	67.24	81.84
	71.33	91.1	70.1	78.44
	73.8	74.2	79.15	71.33

## Sheet: primary culture
E2 (nM)	neg	10	10	10	10	10
P4 (uM)	neg	0	0.1	1	10	100
cell count	39	45	37.5	30	40.5	6
	42	46.5	33	31.5	39	9
	39	45	51	63	61.5	27
	33	54	60	61.5	64.5	9
	57	54	79.5	87.9	111	3
	60	46.5	45	76.5	63	6
	55.5	48	54	54	61.5	3
	50.1	30	39.9	63	60	15
	45	40.5	56.25	63	54.75	7.5
	45	51.75	54.9	53.1	53.25	12.75
	49.5	51.9	66.9	100.5	84.75	32.25
	48	64.5	88.5	76.5	126.9	31.5
	50.1	45	87.75	114	96	27
	32	56	66	69	64	37
	48.75	44	63	76	75	36
	60	48	74	70	72	45
	44	53	57	76	83	40
	42	52	57	73	74	38
	54	56	50	68	72	41
CCK8 assay	0.914046	0.771577	0.761972	1.12215	1.76886	0.760371
	1.0277	1.26782	1.41669	2.03139	1.77687	0.749166
	0.990913	0.691537	0.990884	0.705945	1.82329	0.499444
	1.06703	0.720352	1.0149	1.18458	1.8521	0.0277323
	0.855417	1.00725	1.02604	1.27198	1.39026	0.0209005
	1.11034	0.932952	1.22501	0.971381	1.2122	0.876661
	1.06927	1.07494	0.865331	1.66127	1.82272	0.97155
	0.964968	0.851169	2.04649	1.77315	1.79864	0.75628
	1.0458	1.12875	1.58762	1.4729	1.35394	0.430541
	0.85227	1.36244	1.37802	1.36669	1.57204	0.0362916
	1.00114	0.869753	1.43971	1.04513	0.892339	0.0327487
	1.10079	1.40163	0.643452	1.11465	0.962754	0.0274344
	0.929038	1.46496	1.25327	0.905625	1.06107	0.0483821
	0.87949	0.748062	1.13512	1.16489	1.07557	0.0930425
	0.978587	0.777836	1.41797	1.22444	2.25163	0.107929
	1.17386	0.85227	0.837383	0.837383	1.12023	0.0237795
	1.03903	1.12927	0.918034	1.1586	0.959261	0.0696823
total b2GPI	10.9966	12.8046	12.279	11.6693	12.5103	11.8165
	9.71409	10.8494	12.8467	11.6903	11.354	10.5971
	10.1976	11.3119	11.1017	10.8494	13.12	13.1831
	10.8352	10.8352	13.518	12.5296	12.106	11.8236
	11.1176	10.8352	12.3884	12.3884	11.5412	11.6824
	11.2588	11.1176	11.2588	13.2356	14.6477	11.9648
	11.9648	10.4116	13.0944	12.812	12.6708	10.694
	11.0598	9.45031	12.544	12.544	13.8817	12.0841
	11.8542	11.4779	12.5231	12.105	13.7563	11.8751
	12.5858	11.8123	12.7948	12.6694	13.3801	10.9344
	12.2304	12.6694	12.2304	11.9796	13.0665	7.81988
	11.9587	11.9796	12.6903	12.6485	13.3174	8.19613
	12.2722	12.0005	14.6761	12.544	12.1259	7.9871
	10.9971	9.80566	11.7287	10.7045	14.1744	9.01135
	11.0807	10.7045	11.6033	10.7672	14.8433	8.92774
	11.896	10.7463	11.8542	11.2689	12.8366	8.6978
	9.36802	9.23561	9.43422	10.659	10.4604	10.7583
	9.20251	9.23561	9.56663	10.7914	10.0963	10.4604
	9.50043	9.23561	9.43422	9.79835	9.40112	10.2618

## Sheet: exogenous b2GPI
	native recombinant b2GPI (nM)					TRX-1 treated recombinant b2GPI (nM)
conc.	0	0.4	4	40	400	0	0.4	4	40	400
total cell number	39	49	42.3	47.3	52	39.3333	48.6667	43.3333	34.3333	31.3333
	38.7	47.7	49.3	58	49	36	44.3333	47.3333	40	32
	38.3	36.7	48	57.7	53	42	36	33.3333	35	40
	43.4	45.6	47.7	49.7	57	42.6667	39.3333	36.3333	40.3333	39.3333
	44	52	44.3	44	46.7	36	37.6667	43.6667	43	38.6667
	40	50	33.3	48.3	49.3		50
CCK8	1.34673	1.12807	1.48706	0.997959	0.14101	1.34673	1.0654	0.708449	1.02725	0.174389
	1.08243	1.109	1.24319	1.43257	0.1921	1.08243	0.995235	1.07766	0.946188	0.199593
	1.0218	1.15327	1.15055	1.18325	0.16962	1.0218	0.779975	0.912128	0.862401	0.18665
	1.15327	0.988423	1.02589	1.21322	0.164171	1.15327	1.04019	1.10968	1.20504	0.20913
	0.712537	0.916215	0.888286	1.29496	0.190737	0.712537	1.14442	0.773845	1.27112	0.191419
	0.902591	0.676433	1.04837	0.927796	0.153271	0.902591	1.03474	1.10763	0.839921	0.177795
	1.01976	0.851501	0.619212	0.902591	0.155996	1.01976	0.741147	0.889649	1.03474	0.207086
	0.760902	0.500002	0.658722	1.12262	0.381473	0.760902	1.02589	0.808586	1.25886	0.544961
PlGF	83.9243	80.1611	84.2665	62.5767	78.1769		72.9084	70.4452	74.2768	68.6662
	81.6664	88.0981	84.8823	74.4821	71.8137		74.0032	76.8085	84.4033	89.056
	76.9453	96.3772	88.8239	74.2768	75.0295		79.6822	91.2455	82.2822	79.3401
	83.1033	76.3979	84.3349	77.4243	74.2084		79.2032	82.4191	81.3927	81.0506
	74.4137	81.8717	85.9086	81.8033	76.9453		75.9874	93.435	88.577	85.3612
	81.5296	76.6716	79.9559	83.0349	72.7716		72.2926	87.0033	84.0612	85.7033
sFlt-1	235.687	275.494	240.555	358.401	405.081	243.045	245.853	245.137	219.65	191.584
	217.502	227.811	252.44	413.099	386.896	253.153	217.131	220.509	224.948	224.948
	259.743	230.962	316.446	382.17	389.473	226.504	242.494	211.433	227.974	236.429
	198.314	274.491	292.104	379.45	496.15	259.402	236.98	236.429	239.185	232.201
	241.415	233.969	305.993	344.798	434.864	273.738	228.709	213.639	223.012	236.612
	234.112	234.255	329.763	265.327	403.219		213.271	220.071	238.818	232.569
								213.455	226.32	228.526

## Sheet: migration assay cell count
	Vehicle only	native recombinant b2GPI	TRX-1 treated recombinant b2GPI
cell count	106.549	12.0354	80.531
	105.31	27.2566	72.0354
	88.1416	24.0708	122.478
	75.7153	19.4142	48.2289
	99.1144	12.0572	87.4659
	125.17	23.297	76.3283
		14.5095	121.901
OD 540 nm	0.355	0.2218	0.2854
	0.5932	0.1855	0.2265
	0.5298	0.3642	0.2261
	0.5418	0.2997	0.3451
	0.2488	0.1041	0.4924
	0.2653	0.1076	0.5093
	0.2571	0.1094	0.6043

## Sheet: clinical data
group	age	BMI	GA at delivery	GA at onset of PE
control	41	20.9572	38	-
control	35	21.7993	40.3	-
control	36	25.7778	40	-
control	25	25.8478	41.2	-
control	34	18.7453	38.4	-
control	37	17.4191	38.3	-
control	33	22.8329	40.2	-
control	44	21.83	40.4	-
control	36	20.4467	40.2	-
control	35	19.4734	38.6	-
control	35	17.3134	38.4	-
control	32	19.1327	38.5	-
control	45	21.8522	34.1	-
control	38	17.2584	38.3	-
PE	31	26.398	37.3	37.2
PE	42	19.7777	37.2	37.1
PE	45	20.202	37.4	37.3
PE	26	23.9361	40.5	40.4
PE	50	21.7079	38.3	38.3
PE	35	23.6832	40.4	40.4
PE	32	21.0198	38.3	38.3
PE	41	19.2277	37	34.1
PE	36	19.052	40.2	40.2
PE	44	20.3954	39.4	39.4
PE	37	17.7096	37	36.6
PE	25	18.6453	38.6	38.5
PE	39	20.8889	37.2	37
PE	35	16.6659	38.5	38.5
PE	26	26.4792	40.4	40.4
PE	36	16.6493	33.3	33
PE	35	19.0311	38.3	38.2
PE	36	16.5607	37.3	37.3
PE	34	19.6283	39.5	39.4
PE	38	20.3239	37.4	37.4
PE	38	20.202	37.4	37.2
PE	41	24.7475	39.1	39.1
PE	32	24.3046	41.1	40.5
PE	21	20.7008	38.2	38.1
PE	47	20.061	39.5	39.4
PE	30	21.4153	40.1	39.6

## Sheet: HepG2
	total b2GPI (ng/ml)	total b2GPI (ratio)	reduced-b2GPI			total cell number	total b2GPI (ng/ml)	reduced-b2GPI			total b2GPI (ng/ml)	reduced-b2GPI
control-DNA	1947.46	0.987155	1.04328		E0 P0	22.2	5405.26	1.0455		sFlt1 0	2761.59	0.882485
control-DNA	1929.89	0.97825	0.955522		E0 P0	18.2	5075.16	0.951038		sFlt1 0	2603.07	0.922855
control-DNA	2041.19	1.03467	1.00076		E0 P0	19.5	4928.98	1.02767		sFlt1 0	2463.71	1.04269
APOH-DNA	2152.93	1.0913	1.01467		E0 P0	18.2	5431.83	0.975363		sFlt1 0	2724.77	0.840057
APOH-DNA	2272.79	1.15206	1.02485		E10 P0	18.2	4257.78	1.21062		sFlt1 0	2272.07	1.28056
APOH-DNA	2155.85	1.09279	1.01005		E10 P0	21.2	4241.24	1.23979		sFlt1 0	2220.02	1.09843
					E10 P0	19.2	4360.86	1.2395		sFlt1 1	2722.97	0.782956
					E10 P0	20.2	4984.91	1.08143		sFlt1 1	2348.68	1.03353
					E10 P0.1	18.6	4323.29	1.19869		sFlt1 1	2086.22	1.16888
					E10 P0.1	19.4	4636.11	1.08037		sFlt1 1	2575.51	0.919794
					E10 P0.1	19.4	4667.47	1.15679		sFlt1 1	2238.02	1.00126
					E10 P0.1	20.6	5541.7	0.909692		sFlt1 1	2077.52	1.22724
					E10 P1.0	17.4	4274.06	1.28103		sFlt1 10	2649.22	0.910413
					E10 P1.0	19.5	4575.38	1.18639		sFlt1 10	2310.62	0.972676
					E10 P1.0	19.4	3999.74	1.36528		sFlt1 10	2306.08	1.03175
					E10 P1.0	21	4545.07	1.18131		sFlt1 10	2851.75	0.765776
					E10 P10	21.4	4111.67	1.23312		sFlt1 10	2768.68	0.852678
					E10 P10	17.6	3873.04	1.37632		sFlt1 10	2487.4	0.96845
					E10 P10	18.4	3897.94	1.31372		sFlt1 100	2981.46	0.725011
					E10 P10	19.4	4205.23	1.27104		sFlt1 100	3299.1	0.72434
					E10 P100	20.2	3052.16	1.8081		sFlt1 100	2507.73	0.913056
					E10 P100	19.6	2871.67	1.81848		sFlt1 100	3355.36	0.687698
					E10 P100	19.2	3332.33	1.58879		sFlt1 100	3116.72	0.877208
					E10 P100	20.4	4098.6	1.29646		sFlt1 100	2632.71	0.963942
